# Supplementary material for: Pectin from Fruit- and Berry-Juice Production by-Products: Determination of Physicochemical, Antioxidant and Rheological Properties
Source: Foods. 2023 Apr 11;12(8):1615. doi: 10.3390/foods12081615 (PMC10137805; doi:10.3390/foods12081615)
Supplement: Supplementary file 1 [file foods-12-01615-s001.zip]

Archive with 1 entries (1 files):
- foods-2244001-supplementary.pdf
